# Supplementary material for: Oligomeric States and Hydrodynamic Properties of Lysyl Oxidase-Like 2
Source: Biomolecules. 2021 Dec 8;11(12):1846. doi: 10.3390/biom11121846 (PMC8699698; doi:10.3390/biom11121846)
Supplement: Supplementary file 1 [file biomolecules-11-01846-s001.zip]

Archive with 1 entries (1 files):
- biomolecules-1471216-supplementary.pdf
